# Supplementary material for: Pseudorabies virus inhibits progesterone-induced inactivation of TRPML1 to facilitate viral entry
Source: PLoS Pathog. 2024 Jan 31;20(1):e1011956. doi: 10.1371/journal.ppat.1011956 (PMC10829982; doi:10.1371/journal.ppat.1011956)
Supplement: S1 Data — (XLSX) [file ppat.1011956.s001.xlsx]

## Sheet: Sheet1
Protein Group	Protein ID	Accession	-10lgP	Coverage (%)	Coverage (%) sample-2	Area sample-2	#Peptides	#Unique	#Spec sample-2	PTM	Avg. Mass	Description
1	3	A0A286ZIP0	438.88	90	90	646000000	157	2	646	Carbamidomethylation; Deamidation (NQ); Oxidation (M); Pyro-glu from E; Pyro-glu from Q; Acetylation (Protein N-term)	55393	E3 ubiquitin-protein ligase Mdm2 OS=Sus scrofa OX=9823 GN=MDM2 PE=3 SV=2
3	7	A0A286ZRG7	415.9	88	88	4390000	123	1	532	Carbamidomethylation; Deamidation (NQ); Oxidation (M); Pyro-glu from E; Pyro-glu from Q; Acetylation (Protein N-term)	49937	Double minute 2 protein OS=Sus scrofa OX=9823 GN=MDM2 PE=3 SV=1
14	13	F1RHN8	298.57	67	67	1110000000	36	35	100	Carbamidomethylation; Deamidation (NQ); Oxidation (M); Pyro-glu from Q; Acetylation (Protein N-term)	54245	RING-type E3 ubiquitin transferase OS=Sus scrofa OX=9823 GN=TRIM21 PE=4 SV=4
29	17	A0A5G2RI50	287.72	47	47	240000000	42	40	61	Carbamidomethylation; Oxidation (M); Pyro-glu from Q	119993	Myosin IC OS=Sus scrofa OX=9823 GN=MYO1C PE=1 SV=1
21	21	P02543	283.24	78	78	410000000	44	35	76	Carbamidomethylation; Deamidation (NQ); Oxidation (M); Pyro-glu from Q	53668	Vimentin OS=Sus scrofa OX=9823 GN=VIM PE=1 SV=2
52	29	A0A5G2RB77	249.15	61	61	9470000	20	2	42	Carbamidomethylation; Deamidation (NQ); Oxidation (M); Pyro-glu from Q	49354	Tubulin alpha chain OS=Sus scrofa OX=9823 GN=LOC100127131 PE=1 SV=1
58	34	Q767L7	248.75	57	57	37100000	22	4	34	Carbamidomethylation; Deamidation (NQ); Oxidation (M)	49671	Tubulin beta chain OS=Sus scrofa OX=9823 GN=TUBB PE=2 SV=1
50	37	F2Z5T5	248.52	57	57	7140000	19	1	43	Carbamidomethylation; Deamidation (NQ); Oxidation (M); Pyro-glu from Q	50136	Tubulin alpha chain OS=Sus scrofa OX=9823 GN=TUBA1A PE=3 SV=3
56	55	A0A5G2QGK1	241.93	49	49	10100000	21	2	34	Carbamidomethylation; Deamidation (NQ); Oxidation (M)	49749	Tubulin beta chain OS=Sus scrofa OX=9823 GN=TUBB4B PE=1 SV=1
71	82	A0A287A391	234.12	40	40	234000000	17	16	26	Carbamidomethylation; Deamidation (NQ); Oxidation (M); Pyro-glu from Q	47861	Elongation factor 1-alpha OS=Sus scrofa OX=9823 GN=EEF1A1 PE=1 SV=2
11	32154	F1SCJ4	334.18	45	45	4550000000	29	29	83	Carbamidomethylation; Acetylation (Protein N-term); Deamidation (NQ); Oxidation (M)	64975	Mucolipin-1 OS=Sus scrofa OX=9823 GN=MCOLN1 PE=1 SV=1
24	111	A0A287BHY5	228.4	21	21	71700000	26	2	71	Carbamidomethylation; Deamidation (NQ); Oxidation (M); Acetylation (Protein N-term)	65663	Keratin 2 OS=Sus scrofa OX=9823 GN=KRT2 PE=1 SV=1
68	75	A0A287AGU7	224.58	44	44	11600000	18	2	29	Carbamidomethylation; Deamidation (NQ); Oxidation (M)	49953	Tubulin beta chain OS=Sus scrofa OX=9823 GN=LOC100624785 PE=1 SV=1
92	45	M3TYC1	215.61	28	28	42400000	16	16	18	Carbamidomethylation; Deamidation (NQ); Oxidation (M)	89069	Eukaryotic translation initiation factor 3 subunit B OS=Sus scrofa OX=9823 GN=EIF3B PE=2 SV=1
90	90	Q8WNW3	215.24	22	22	41700000	14	14	19	Oxidation (M)	81850	Junction plakoglobin OS=Sus scrofa OX=9823 GN=Jup PE=2 SV=1
77	49	A0A5G2QDQ8	209.92	19	19	51600000	17	15	21	Carbamidomethylation; Pyro-glu from Q	123313	Myosin IB OS=Sus scrofa OX=9823 GN=MYO1B PE=1 SV=1
74	132	A0A287BMB7	208.61	33	33	11700000	12	1	24	Carbamidomethylation; Deamidation (NQ); Oxidation (M); Pyro-glu from Q	50045	Tubulin alpha chain OS=Sus scrofa OX=9823 GN=TUBA8 PE=1 SV=1
59	70	F1RW75	207.61	9	9	69800000	25	24	28		331618	Desmoplakin OS=Sus scrofa OX=9823 GN=DSP PE=1 SV=3
27	112	A0A287BA49	203.16	20	20	2320000	26	1	66	Carbamidomethylation; Deamidation (NQ); Oxidation (M)	59940	IF rod domain-containing protein OS=Sus scrofa OX=9823 GN=KRT5 PE=1 SV=2
38	242	P00761	187.9	35	35	9150000000	17	16	46	Carbamidomethylation; Deamidation (NQ); Oxidation (M)	24409	Trypsin OS=Sus scrofa OX=9823 PE=1 SV=1
33	148	I3LLY8	187.34	15	15	7700000	19	1	58	Deamidation (NQ); Oxidation (M)	57902	Keratin 79 OS=Sus scrofa OX=9823 GN=KRT79 PE=1 SV=1
85	104	I3LII3	181.57	23	23	35600000	17	17	18	Carbamidomethylation; Oxidation (M)	95836	Eukaryotic translation elongation factor 2 OS=Sus scrofa OX=9823 GN=EEF2 PE=1 SV=3
70	170	A0A287AZ82	169.97	18	18	3350000	15	2	29	Oxidation (M)	45897	Keratin 8 OS=Sus scrofa OX=9823 GN=KRT8 PE=1 SV=2
103	105	I3LUM9	164.74	33	33	32900000	12	11	13	Carbamidomethylation; Deamidation (NQ); Oxidation (M); Pyro-glu from Q; Acetylation (Protein N-term)	51066	Protein-synthesizing GTPase OS=Sus scrofa OX=9823 GN=EIF2S3 PE=1 SV=1
120	136	A0A5G2R2A7	164.36	24	24	24800000	10	10	10	Carbamidomethylation; Oxidation (M)	47202	60S ribosomal protein L4 OS=Sus scrofa OX=9823 GN=RPL4 PE=1 SV=1
119	135	F1S1V1	162.29	24	24	12900000	9	8	9	Carbamidomethylation	47267	Lupus La protein OS=Sus scrofa OX=9823 GN=SSB PE=1 SV=3
108	124	F1RFI1	162.29	20	20	22700000	9	8	10	Carbamidomethylation; Pyro-glu from Q	61399	Elongation factor Tu OS=Sus scrofa OX=9823 GN=TUFM PE=1 SV=2
109	126	A0A5G2QZX1	158.84	31	31	32000000	9	3	11	Oxidation (M)	40104	Uncharacterized protein OS=Sus scrofa OX=9823 GN=ACTG1 PE=1 SV=1
94	153	F1RUN2	151.59	12	12	6890000	10	1	17	Carbamidomethylation; Pyro-glu from Q; Acetylation (Protein N-term)	69726	Albumin OS=Sus scrofa OX=9823 GN=ALB PE=1 SV=2
117	139	A0A287AVR0	150.86	11	11	16200000	9	8	9	Carbamidomethylation	105619	Eukaryotic translation initiation factor 3 subunit C OS=Sus scrofa OX=9823 GN=LOC110260088 PE=3 SV=1
138	159	A0A287AVS8	145.43	21	21	2190000	7	1	7		39903	Actin alpha 2 smooth muscle OS=Sus scrofa OX=9823 GN=ACTA2 PE=3 SV=2
112	239	F1SLA0	145	18	18	14000000	5	5	9	Oxidation (M)	48644	ATP synthase subunit beta OS=Sus scrofa OX=9823 GN=ATP5F1B PE=1 SV=3
154	229	A0A5G2RA90	140.41	19	19	13900000	6	5	6		47631	Protein disulfide isomerase family A member 6 OS=Sus scrofa OX=9823 GN=PDIA6 PE=1 SV=1
182	259	A0A287ARN5	138.35	6	6	8360000	5	4	5		115943	Myosin ID OS=Sus scrofa OX=9823 GN=MYO1D PE=1 SV=1
88	218	P63053	136.82	46	46	178000000	7	6	20	Oxidation (M); Pyro-glu from E	14728	Ubiquitin-60S ribosomal protein L40 OS=Sus scrofa OX=9823 GN=UBA52 PE=1 SV=2
125	191	A0A287BRD5	132.03	11	11	18900000	7	7	7	Carbamidomethylation; Oxidation (M)	82036	ATP synthase subunit alpha mitochondrial OS=Sus scrofa OX=9823 GN=ATP5F1A PE=1 SV=1
316	315	F1SCJ4	124.71	10	10	10400000	3	3	3	Carbamidomethylation	64975	Mucolipin-1 OS=Sus scrofa OX=9823 GN=MCOLN1 PE=1 SV=1
73	295	A0A287BBQ6	118.56	9	9	22800000	6	1	23	Deamidation (NQ); Pyro-glu from Q	41594	Keratin 24 OS=Sus scrofa OX=9823 GN=KRT24 PE=1 SV=1
317	317	A0A286ZJV6	118.2	9	9	8900000	3	3	3		46949	Annexin OS=Sus scrofa OX=9823 GN=ANXA2 PE=1 SV=1
89	304	A0A287A6N9	112.87	10	10	2050000	7	1	16	Deamidation (NQ); Oxidation (M); Pyro-glu from E	41153	Keratin 12 OS=Sus scrofa OX=9823 GN=KRT12 PE=3 SV=2
123	340	I3LK01	105.83	7	7	3760000	4	1	9		46040	IF rod domain-containing protein OS=Sus scrofa OX=9823 GN=LOC100621639 PE=3 SV=3
318	331	P00355	105.66	9	9	8830000	3	3	3	Pyro-glu from Q	35836	Glyceraldehyde-3-phosphate dehydrogenase OS=Sus scrofa OX=9823 GN=GAPDH PE=1 SV=4
300	301	P42174	102.71	6	6	1260000000	3	3	3		61308	Glutamate dehydrogenase 1 mitochondrial OS=Sus scrofa OX=9823 GN=GLUD1 PE=1 SV=2
155	272	A0A286ZU00	98.16	8	8	8150000	4	4	4	Carbamidomethylation	60575	DEAD box protein 5 OS=Sus scrofa OX=9823 GN=DDX5 PE=3 SV=1
567	419	F1SFV3	98.07	25	25	898000	2	2	2		11444	Protein S100-A14 isoform X1 OS=Sus scrofa OX=9823 GN=S100A14 PE=1 SV=1
277	357	A0A287A4Q7	96.76	3	3	8060000	2	1	2		104376	Actinin alpha 4 OS=Sus scrofa OX=9823 GN=ACTN4 PE=1 SV=2
341	327	F1SM17	94.14	3	3	3420000	3	3	3		92704	UDPGT domain-containing protein OS=Sus scrofa OX=9823 GN=UGT1A6 PE=1 SV=3
342	344	A0A287ARI1	90.62	10	10	7100000	3	3	3	Oxidation (M)	36323	Eukaryotic translation initiation factor 3 subunit F OS=Sus scrofa OX=9823 GN=EIF3F PE=3 SV=1
236	335	A0A5G2QXD8	90.48	4	4	3930000	3	3	3		75650	Nucleolin OS=Sus scrofa OX=9823 GN=NCL PE=1 SV=1
251	312	A0A287A4R1	90.04	14	14	1890000	4	1	4	Oxidation (M)	42843	Actin beta like 2 OS=Sus scrofa OX=9823 GN=ACTBL2 PE=1 SV=2
443	392	A0A286ZZL8	88.69	5	5	2560000	2	2	2		58536	Polyadenylate-binding protein OS=Sus scrofa OX=9823 GN=PABPC1 PE=1 SV=1
568	422	A0A5G2R6T7	87.83	3	3	878000	2	1	2	Oxidation (M)	97801	Uncharacterized protein OS=Sus scrofa OX=9823 GN=ACTN1 PE=1 SV=1
228	284	A0A480IPJ6	86.18	7	7	4480000	4	4	4	Acetylation (Protein N-term)	89303	15S Mg(2+)-ATPase p97 subunit OS=Sus scrofa OX=9823 GN=VCP PE=1 SV=1
139	290	Q3BDI7	85.73	5	5	22200000	4	4	7	Oxidation (M); Pyro-glu from Q	113318	Desmoglein-1 OS=Sus scrofa OX=9823 GN=DSG1 PE=2 SV=1
346	441	A0A287BAB3	84.28	12	12	35200000	2	1	3		18009	Ig-like domain-containing protein OS=Sus scrofa OX=9823 PE=4 SV=2
99	310	F1SGG1	82.69	8	8	1130000000	4	2	14	Deamidation (NQ)	42936	Keratin 18 OS=Sus scrofa OX=9823 GN=KRT18 PE=1 SV=4
321	384	A0A5G2RKP2	82.58	6	6	1980000	2	2	3		53777	Phenylalanine--tRNA ligase OS=Sus scrofa OX=9823 GN=FARSA PE=1 SV=1
320	353	A0A287B893	80.56	3	3	3470000	2	2	2		87167	TSR1 ribosome maturation factor OS=Sus scrofa OX=9823 GN=TSR1 PE=4 SV=2
482	402	A0A286ZX29	75.68	5	5	4680000	2	1	2		48307	Serpin family B member 12 OS=Sus scrofa OX=9823 GN=SERPINB12 PE=3 SV=2
152	329	I3LQ79	72.4	6	6	3060000	5	5	5		99703	Major vault protein OS=Sus scrofa OX=9823 GN=MVP PE=1 SV=2
343	378	F1SS26	70.51	2	2	1780000	2	2	2		129546	Thrombospondin 1 OS=Sus scrofa OX=9823 GN=THBS1 PE=1 SV=2
870	535	A0A286ZYQ7	68.87	9	9	4140000	1	1	1		16445	Ig-like domain-containing protein OS=Sus scrofa OX=9823 PE=4 SV=1
301	371	F6Q1M2	64.59	3	3	2760000	2	2	2		62584	Asparagine synthetase [glutamine-hydrolyzing] OS=Sus scrofa OX=9823 GN=ASNS PE=1 SV=2
577	603	Q95JC8	61.86	3	3	2020000	1	1	2		35018	Arginase-1 OS=Sus scrofa OX=9823 GN=ARG1 PE=2 SV=1
484	424	F1S8T1	60.53	3	3	498000	2	1	2		72956	Nucleolar and coiled-body phosphoprotein 1 OS=Sus scrofa OX=9823 GN=NOLC1 PE=1 SV=3
319	346	A0A287AGM8	60.46	8	8	2450000	3	3	3		48768	Dolichyl-diphosphooligosaccharide--protein glycosyltransferase 48 kDa subunit OS=Sus scrofa OX=9823 GN=DDOST PE=1 SV=1
237	413	A0A5G2R5N9	60.35	2	2	2220000	2	1	4		75221	Beta-1 metal-binding globulin OS=Sus scrofa OX=9823 GN=TF PE=3 SV=1
183	377	A0A5G2QXT5	57.91	3	3	2470000	2	1	4		53520	Uncharacterized protein OS=Sus scrofa OX=9823 PE=1 SV=1
110	550	F1SKS0	57.85	1	1	0	3	1	10		260172	Non-specific serine/threonine protein kinase OS=Sus scrofa OX=9823 GN=MAST4 PE=3 SV=3
127	578	A0A287A3L2	57.76	1	1	4560000	4	1	9		196934	Ecm29 proteasome adaptor and scaffold OS=Sus scrofa OX=9823 GN=ECPAS PE=1 SV=1
945	606	F1SQ46	56.59	6	6	1880000	1	1	1		32695	Y-box binding protein 3 OS=Sus scrofa OX=9823 GN=YBX3 PE=1 SV=2
147	426	F1REW5	54.41	1	1	3730000	3	1	5		248491	CAP-Gly domain containing linker protein 1 OS=Sus scrofa OX=9823 GN=CLIP1 PE=1 SV=4
252	478	A0A287BDW8	54.23	3	3	1360000	2	1	4		71217	Nexilin F-actin binding protein OS=Sus scrofa OX=9823 GN=NEXN PE=1 SV=2
130	508	A0A287B9J3	52.14	0	0	2020000	2	1	2	Pyro-glu from E	811078	Uncharacterized protein OS=Sus scrofa OX=9823 GN=DST PE=1 SV=2
572	498	F1S3U9	51.97	5	5	2110000	1	1	1		22249	Peroxiredoxin-1 OS=Sus scrofa OX=9823 GN=PRDX1 PE=1 SV=3
947	609	A0A287BN67	51.71	4	4	1480000	1	1	1		34981	Nucleosome assembly protein 1 like 1 OS=Sus scrofa OX=9823 GN=NAP1L1 PE=1 SV=2
946	608	I3LGN8	51.23	2	2	3010000	1	1	1		80688	Plakophilin 1 OS=Sus scrofa OX=9823 GN=PKP1 PE=1 SV=2
322	454	F1SAM0	51.12	2	2	3520000	2	1	3		99975	Desmocollin 1 OS=Sus scrofa OX=9823 GN=DSC1 PE=4 SV=2
948	615	I3LR13	50.43	4	4	970000	1	1	1		32709	NCCRP1 F-box associated domain containing OS=Sus scrofa OX=9823 GN=NCCRP1 PE=4 SV=2
570	447	A0A287AB58	50.07	10	10	3910000	2	2	2		18565	ISG15 ubiquitin like modifier OS=Sus scrofa OX=9823 GN=ISG15 PE=1 SV=1
869	527	A0A5G2QN54	49.74	3	3	893000	1	1	1		54852	T-complex protein 1 subunit delta OS=Sus scrofa OX=9823 GN=CCT4 PE=1 SV=1
949	618	A0A5G2R9Y8	49.2	5	5	2300000	1	1	1		21088	Gamma-glutamylcyclotransferase OS=Sus scrofa OX=9823 GN=GGCT PE=1 SV=1
873	559	A0A287AKV4	48.54	2	2	1840000	1	1	1		51355	T-complex 1 OS=Sus scrofa OX=9823 GN=TCP1 PE=1 SV=1
569	438	A0A287BIL8	48.19	4	4	2200000	2	2	2		73009	78 kDa glucose-regulated protein OS=Sus scrofa OX=9823 GN=HSPA5 PE=1 SV=2
490	564	F1SJL5	48.06	2	2	6100000	1	1	2		67421	ATP-dependent Clp protease ATP-binding subunit clpX-like mitochondrial isoform X2 OS=Sus scrofa OX=9823 GN=CLPX PE=1 SV=2
111	687	F1RJR9	47.78	2	2	5490000	2	1	11		36187	Lymphokine-activated killer T-cell-originated protein kinase isoform X1 OS=Sus scrofa OX=9823 GN=PBK PE=1 SV=3
950	627	P62802	45.21	10	10	2130000	1	1	1		11367	Histone H4 OS=Sus scrofa OX=9823 PE=1 SV=2
345	439	A0A286ZKC5	45.17	2	2	1900000	2	1	2		94590	HATPase_c domain-containing protein OS=Sus scrofa OX=9823 GN=HSP90AB1 PE=1 SV=1
402	390	K7GLF7	45.11	2	2	490000	2	2	2		90879	Protein-glutamine gamma-glutamyltransferase K OS=Sus scrofa OX=9823 GN=TGM1 PE=3 SV=1
162	776	F1S4T0	44.1	1	1	19800000	2	1	5		156747	Uncharacterized protein OS=Sus scrofa OX=9823 GN=SOS1 PE=4 SV=3
571	470	P82460	43.86	22	22	1360000	2	2	2		11829	Thioredoxin OS=Sus scrofa OX=9823 GN=TXN PE=1 SV=3
239	795	I3LP15	42.79	1	1	3860000	3	1	4		257692	G protein-coupled receptor 179 OS=Sus scrofa OX=9823 GN=GPR179 PE=3 SV=3
872	545	P00791	42.16	2	2	1010000	1	1	1		41262	Pepsin A OS=Sus scrofa OX=9823 GN=PGA PE=1 SV=3
951	636	O19084	42.11	4	4	4030000	1	1	1		21644	Corneodesmosin (Fragment) OS=Sus scrofa OX=9823 GN=CDSN PE=3 SV=1
265	443	A0A286ZK47	40.69	0	0	3460000	1	1	2		764107	Uncharacterized protein OS=Sus scrofa OX=9823 GN=LOC100626097 PE=4 SV=1
192	501	F1RVC8	39.23	2	2	1260000000	2	1	5	Deamidation (NQ)	87189	cGMP-dependent protein kinase OS=Sus scrofa OX=9823 GN=PRKG2 PE=3 SV=2
871	540	A0A5G2R5I9	38.6	2	2	487000	1	1	1		53001	Aldehyde dehydrogenase 1 family member A2 OS=Sus scrofa OX=9823 GN=ALDH1A2 PE=1 SV=1
587	817	A0A287ANS8	37.16	0	0	2090000	2	1	2		420787	Vacuolar protein sorting 13 homolog B OS=Sus scrofa OX=9823 GN=VPS13B PE=3 SV=2
141	537	A0A5G2R182	37.12	3	3	344000000	1	1	7		40267	RNA (guanine-9-)-methyltransferase domain-containing protein 2 OS=Sus scrofa OX=9823 GN=TRMT10A PE=4 SV=1
142	692	A0A5G2R2U6	36	2	2	19800000	1	1	6	Acetylation (Protein N-term)	38413	Uncharacterized protein OS=Sus scrofa OX=9823 PE=4 SV=1
491	573	A0A287AKH0	35.72	6	6	15500000	1	1	2		22540	DIRAS family GTPase 2 OS=Sus scrofa OX=9823 GN=DIRAS2 PE=1 SV=1
474	2329	F1S5C7	35.48	1	1	5330000	2	1	2		158864	Neuron navigator 1 OS=Sus scrofa OX=9823 GN=NAV1 PE=1 SV=3
772	445	I3LK59	35.08	3	3	1400000	1	1	1		47174	2-phospho-D-glycerate hydro-lyase OS=Sus scrofa OX=9823 GN=ENO1 PE=1 SV=3
324	908	A0A287B0F4	34.68	1	1	6990000	2	1	2		165056	KASH_CCD domain-containing protein OS=Sus scrofa OX=9823 GN=LOC106507512 PE=4 SV=1
254	771	E5GAJ0	33.76	1	1	17900000	2	1	3	Deamidation (NQ); Pyro-glu from Q	108507	KIAA0226 protein transcript variant 2 OS=Sus scrofa OX=9823 GN=RUBCN PE=4 SV=1
393	794	A0A287A2D7	33.27	1	1	582000	2	1	2		226518	Thyroid hormone receptor interactor 11 OS=Sus scrofa OX=9823 GN=TRIP11 PE=1 SV=1
449	761	F1RMQ6	32.7	0	0	836000	1	1	1	Pyro-glu from E	279208	VLIG-type G domain-containing protein OS=Sus scrofa OX=9823 GN=LOC110255360 PE=1 SV=4
585	800	A0A5G2R0T1	32.25	1	1	5020000	1	1	1	Deamidation (NQ)	91725	Uncharacterized protein OS=Sus scrofa OX=9823 GN=HSPA4 PE=1 SV=1
407	744	F1SN98	32.22	0	0	405000	1	1	1	Deamidation (NQ)	349712	Ciliogenesis and planar polarity effector 1 OS=Sus scrofa OX=9823 GN=CPLANE1 PE=4 SV=4
303	552	I3LUU4	31.84	1	1	15900000	1	1	3		126718	Centrosomal protein 135 OS=Sus scrofa OX=9823 GN=CEP135 PE=4 SV=2
952	710	F1SN91	31.56	2	2	3200000	1	1	1		66991	Uncharacterized protein OS=Sus scrofa OX=9823 GN=ZFP37 PE=4 SV=3
611	1448	A0A287B5U4	31.56	1	1	0	2	1	2		184488	Uncharacterized protein OS=Sus scrofa OX=9823 GN=LOC100517145 PE=1 SV=1
257	1106	F1RR94	31.41	1	1	78100000	1	1	2	Acetylation (Protein N-term)	59089	Inhibitory synaptic factor family member 2B OS=Sus scrofa OX=9823 GN=INSYN2B PE=4 SV=3
357	941	A0A5G2RAQ0	31.1	1	1	294000	2	1	3	Deamidation (NQ); Pyro-glu from E	129060	Bromodomain and PHD finger containing 3 OS=Sus scrofa OX=9823 GN=BRPF3 PE=4 SV=1
453	878	F1RW14	30.81	0	0	4450000	1	1	1		395110	WD repeat and FYVE domain containing 3 OS=Sus scrofa OX=9823 GN=WDFY3 PE=4 SV=4
131	726	A0A287B9X9	30.03	7	7	344000000	1	1	4	Carbamidomethylation	43983	Uncharacterized protein OS=Sus scrofa OX=9823 PE=4 SV=2
776	703	A0A287BS29	26.69	1	1	693000	1	1	1		204322	Rho GTPase activating protein 32 OS=Sus scrofa OX=9823 GN=ARHGAP32 PE=1 SV=2
586	810	A0A5G2QYY4	25.81	2	2	10600000	1	1	2		32550	Chromosome 4 C8orf34 homolog OS=Sus scrofa OX=9823 GN=C4H8orf34 PE=4 SV=1
779	754	A0A286ZXR7	25.59	1	1	3410000	1	1	1		90545	Component of oligomeric Golgi complex 3 OS=Sus scrofa OX=9823 GN=COG3 PE=1 SV=1
957	829	F1S2N7	25.26	1	1	1920000	1	1	1	Carbamidomethylation	74801	Angel homolog 1 OS=Sus scrofa OX=9823 GN=ANGEL1 PE=4 SV=3
956	812	A0A287ANK5	25.21	1	1	3950000	1	1	1	Deamidation (NQ)	67489	Glycerol-3-phosphate dehydrogenase mitochondrial OS=Sus scrofa OX=9823 GN=GPD2 PE=1 SV=1
409	767	F1SBM2	24.89	2	2	6470000	1	1	2		78929	tRNA (adenine(58)-N(1))-methyltransferase non-catalytic subunit TRM6 OS=Sus scrofa OX=9823 GN=TRMT6 PE=1 SV=2
877	772	F1SP40	24.65	3	3	5700000	1	1	1	Deamidation (NQ)	50135	Chromosome 16 C5orf22 homolog OS=Sus scrofa OX=9823 GN=C16H5orf22 PE=3 SV=4
879	845	A5A763	24.6	1	1	691000	1	1	1		50044	Transcription factor SOX-10 OS=Sus scrofa OX=9823 GN=SOX10 PE=2 SV=1
418	34310	A0A287BMD1	57.67	1	1	7000000	2	1	4		131917	RING-type E3 ubiquitin transferase OS=Sus scrofa OX=9823 GN=RC3H2 PE=4 SV=2
963	935	F1RKV4	23.72	2	2	4580000	1	1	1		49551	Transcription factor AP-2 delta OS=Sus scrofa OX=9823 GN=TFAP2D PE=3 SV=2
881	875	A0A287AL55	23.47	1	1	419000	1	1	1		92259	Alpha-1 4 glucan phosphorylase OS=Sus scrofa OX=9823 GN=PYGB PE=1 SV=2
774	683	F1SE04	23.42	2	2	7680000	1	1	1		51852	AarF domain containing kinase 1 OS=Sus scrofa OX=9823 GN=ADCK1 PE=3 SV=3
888	958	F6PT57	22.88	0	0	3550000	1	1	1	Acetylation (Protein N-term)	170645	Zinc finger protein 831 OS=Sus scrofa OX=9823 GN=ZNF831 PE=4 SV=1
892	1057	A0A287AQ73	21.83	0	0	548000000	1	1	1		258254	Capicua transcriptional repressor OS=Sus scrofa OX=9823 GN=CIC PE=4 SV=2
510	1069	A0A286ZX49	21.43	2	2	12200000	1	1	1	Carbamidomethylation; Deamidation (NQ)	142308	Mitogen-activated protein kinase kinase kinase kinase 4 OS=Sus scrofa OX=9823 GN=MAP4K4 PE=4 SV=2
970	1077	A0A5G2QPS4	21.4	9	9	2480000	1	1	1		8932	Insulin like growth factor binding protein 6 OS=Sus scrofa OX=9823 GN=IGFBP6 PE=1 SV=1
670	583	F1S397	21.37	0	0	5260000	1	1	1	Oxidation (M)	406022	Zinc finger homeobox 3 OS=Sus scrofa OX=9823 GN=ZFHX3 PE=4 SV=3
972	1095	A0A5G2R544	21.18	2	2	2810000	1	1	1		55638	RNA polymerase II-associated factor 1 homolog OS=Sus scrofa OX=9823 GN=PAF1 PE=1 SV=1
971	1084	A0A5G2QJH0	21.15	4	4	8190000	1	1	1		26385	Ribonuclease T2 OS=Sus scrofa OX=9823 GN=RNASET2 PE=3 SV=1
778	720	F1RXA9	21.12	1	1	7040000	1	1	1		112063	Mediator complex subunit 24 OS=Sus scrofa OX=9823 GN=MED24 PE=1 SV=3
459	1088	A0A5G2R2C4	21.12	3	3	23400000	1	1	1		65716	Signal recognition particle subunit SRP68 OS=Sus scrofa OX=9823 GN=SRP68 PE=1 SV=1
781	828	I3LP90	20.83	0	0	1920000	1	1	1		452721	Uncharacterized protein OS=Sus scrofa OX=9823 GN=DNAH12 PE=3 SV=3
976	1153	A0A286ZUR5	20.6	1	1	10600000	1	1	1		81106	CortBP2 domain-containing protein OS=Sus scrofa OX=9823 GN=CTTNBP2 PE=4 SV=1
788	946	F1RN71	20.51	3	3	666000	1	1	1		52447	Bleomycin hydrolase OS=Sus scrofa OX=9823 GN=BLMH PE=1 SV=4
215	1126	F1SJZ3	20.43	6	6	99500000	1	1	1		27717	Uncharacterized protein OS=Sus scrofa OX=9823 GN=BOD1 PE=3 SV=2
896	1121	A0A287AQA5	20.42	1	1	7590000	1	1	1		138798	Dermatan sulfate epimerase like OS=Sus scrofa OX=9823 GN=DSEL PE=3 SV=1
600	1129	A0A5G2QS59	20.36	1	1	5890000	1	1	1	Deamidation (NQ)	211961	Uncharacterized protein OS=Sus scrofa OX=9823 GN=LCT PE=1 SV=1
792	1038	I3LNY6	20.31	1	1	8890000	1	1	1		184810	Nestin OS=Sus scrofa OX=9823 GN=NES PE=1 SV=2
358	1192	F1RIN0	20.31	2	2	489000000	1	1	1		36033	Olfactory receptor OS=Sus scrofa OX=9823 GN=LOC110259573 PE=3 SV=4
